# Supplementary material for: Transcriptome-wide and expression analysis of the NAC gene family in pepino (Solanum muricatum) during drought stress
Source: PeerJ. 2021 Mar 29;9:e10966. doi: 10.7717/peerj.10966 (PMC8015785; doi:10.7717/peerj.10966)
Supplement: Supplemental Information 4 — Protein sequences used for the construction of rootless evolutionary tree, identification of conserved domains and analysis of physicochemical properties. [file peerj-09-10966-s004.zip]

Archive with 12 entries (9 files):
- Sequence used in Figure 7/
- Sequence used in Figure 7/SmNAC100 protein comparison results.fasta
- __MACOSX/
- __MACOSX/Sequence used in Figure 7/
- __MACOSX/Sequence used in Figure 7/._SmNAC100 protein comparison results.fasta
- Sequence used in Figure 7/SmNAC69 protein comparison results.fasta
- __MACOSX/Sequence used in Figure 7/._SmNAC69 protein comparison results.fasta
- Sequence used in Figure 7/SmNAC83 protein comparison results.fasta
- __MACOSX/Sequence used in Figure 7/._SmNAC83 protein comparison results.fasta
- Sequence used in Figure 7/SmNAC91 protein comparison results.fasta
- __MACOSX/Sequence used in Figure 7/._SmNAC91 protein comparison results.fasta
- __MACOSX/._Sequence used in Figure 7
