# Supplementary material for: Transcriptome-wide and expression analysis of the NAC gene family in pepino (Solanum muricatum) during drought stress
Source: PeerJ. 2021 Mar 29;9:e10966. doi: 10.7717/peerj.10966 (PMC8015785; doi:10.7717/peerj.10966)
Supplement: Supplemental Information 4 — Protein sequences used for the construction of rootless evolutionary tree, identification of conserved domains and analysis of physicochemical properties. [file peerj-09-10966-s004.zip › Sequence used in Figure 7/SmNAC100 protein comparison results.fasta]

>Solanum muricatum NAC100
MKKTLVFYKGRAPRGEKTNWVTHEYRLEGRLSLNNLPKTVKNDWVICRVFQKTTGGKKIHISGL
VRGNSDENEMVNSILPPLTDSSPSHVHCFSNYVTAQKNQDNNMINSFNTSPNFPLLANS
MDICQRNSLPNAFTWNQTQTVPLQHNFPQ

>Solanum pennellii NAC100
MKKTLVFYRGRAPRGEKTNWVTHEYRLEGRLSLNNLPKTVKNDWVICRVFQKTTGGKKIHISG
LVRANSDENEMVNSVLPPLTDSSPSHVHCFSNYVTTQKNQENNMINSFNNSPNFPLLSNS
IDIFQRNSLPNSFTWNQNVPLQHNFPQPGSFPIQDPATLRNLLENYGQNIQHQSFKKETD
MISVSQETGISTDRNTEITSAQQDLDCFWTY

>Solanum tuberosum NAC100
MKKTLVFYKGRAPRGEKTNWVTHEYRLEGRLSLNNLPKTVKNDWVICRVFQKTTGGKKIHI
SGLVRGNSDENEIVNSVLPPLTDSSPSHVHCFSNYVTTQKNQENNMINSFNNSPNFPLLS
NSIDIFQRNSLPNSFTWNQNVPLQHNFPQPGSFPIQDPATLRNLLENYGQNIQHQSFKKE
TDMITVSQETGISTDMNTEITSAQQDLDCFWTY

>Capsicum annuum NAC100
MKKTLVFYKGRAPRGEKTNWVTHEYRLEGRLSLHNLAKTVKN
DWVICRVFQKTTGGKKIHISGLMRGSCDENEADNSFLPPLTDSSSNHVHCFSNFLTAQ
QKNQDNNNMINSFNTCPNFPVLSNSIDIFPRNSLPNAFSWNQTVPLQHNFPQPGSFPL
QDPATLRNLLENYGQNMQQSFKKETDIISVSQETGISTDMNTEITSTQQDLDCFWNY

>Nicotiana tabacum NAC100
MKKTLVFYKGRAPKGEKTNWVTHEYRLEGRLSLHNLPKTAKNDW
VICRVFQKTTGGKKIHISGLMQSNSTGNEMGNSLLPPLTASSPSHVHCFSNFLTAQKS
EENMINYFDTSPNFSALSNPMDIFPRNSLPNTFSWNQTVPFPQPGSFPVQDPVSLRNL
LENYGQNMQQSLKKEKEMVSISQETGLSTDMNTEITSSVVQQDLDCLWSY

>Nicotiana tomentosiformis NAC100
MKKTLVFYKGRAPKGEKTNWVTHEYRLEGRLSLHNLPKTAKNDW
VICRVFQKTTGGKKIHISGLMQSNSTGNEMGNSLLPPLTASSPSHVHCFSNFLTAQKS
EENMINYFDTSPNFSALSNPMDIFPRNSLPNTFSWNQTVPFPQPGSFPVQDPVSLRNL
LENYGQNMQQSLKKEKEMVSISQETGLSTDMNTEITSSVVQQDLDCLWSY
