# Supplementary material for: Transcriptome-wide and expression analysis of the NAC gene family in pepino (Solanum muricatum) during drought stress
Source: PeerJ. 2021 Mar 29;9:e10966. doi: 10.7717/peerj.10966 (PMC8015785; doi:10.7717/peerj.10966)
Supplement: Supplemental Information 4 — Protein sequences used for the construction of rootless evolutionary tree, identification of conserved domains and analysis of physicochemical properties. [file peerj-09-10966-s004.zip › Sequence used in Figure 7/SmNAC69 protein comparison results.fasta]

>Solanum muricatum NAC69
MNKSSHQLGSISSSDLIDAKLEEHQLCGSKQCPGCGHKLEGKPDWVGLPAGVKFDPTDQE
LIEHLEAKVVAKESKSHPLIDEFIPTIEGEDGICYTHPEKLPGVTRDGLSRHFFHRPSKA
YTTGTRKRRKIQTECQDLQGGETRWHKTGKTRPVMVNGKQRGCKKILVLYTNFGKNRKPE
KTNWVMHQYHLGQHEEEKEGELVVSKIFYQTQPRQCNWSNTTSSAAGDQANSDVNSRRDS
GSGSCSSSKDINNNSSNIPSSHRDELSAAVCAAMSSYSTMDIQQYKPEHFTFLPFRKTFD
HEASIVVGEGSVTREGGPEAAAPDERDMGEPQNLHDPQLHQHQHHLLATTAFHISRPTPP
ISAIITPPPLHNTSVILGEDAFHVPRSIILPNDNFQQQQQHHKLGARSASELEQLIMGCT
STDIKGESSITNSQDTDWLKYSHFWPDTDNPDHHG
>Solanum pennellii NAC69
MNKSSHQLGSISSSDLIDAKLEEHQLCGSKQCPGCGHKLEGKPD
WVGLPAGVKFDPTDQELIEHLEAKVVAKESKSHPLIDEFIPTIEGEDGICYTHPEKLP
GVTRDGLSRHFFHRPSKAYTTGTRKRRKIQTECQDLQGGETRWHKTGKTRPVMVNGKQ
RGCKKILVLYTNFGKNRKPEKTNWVMHQYHLGQHEEEKEGELVVSKIFYQTQPRQCNW
SNTTSSAAGDQANSDVNSRRDSGSGSCSSSKDINNSNNIPSSHRDELSAAVCAAMSSY
STMDIQQYKPEHFSFLPFRKTFDHDQAGIHVVGEGSMTREGGPTAAAPEERDMGEPHD
AQHQNQHQHQHQHQHQHHLVASSAFHISRPTPPISAIITPPPLHNTSVILGEDAFHVP
RSIILPNDNFQQQQHHKLGARSASELEQLIMGCTSTDIKGESSITNSQDADWLKYSHF
WPDPDNPDHHG
>Solanum tuberosum NAC69
MNKSSHQLGSISSSDLIDAKLEEHQLCGSKQCPGCGHKLEGKPD
WVGLPAGVKFDPTDQELIEHLEAKVVAKESKSHPLIDEFIPTIEGEDGICYTHPEKLPGVTRDGLSRHFFHRPSKAYTTGTRKRRKIQTECQDLQGGETRWHKTGKTRPVMVNGKQ
RGCKKILVLYTNFGKNRKPEKTNWVMHQYHLGQHEEEKEGELVVSKIFYQTQPRQCNW
SNTTSSAAGDQANSDVNSRRDSGSGSCSSSKDINNNNNHNNNLPSHRDELSAAVCAAM
SSYSTMDIQQYKPEHFSFLPFRKTFDHDQAGIVVGEGSITRESGPAAAAPEECDMGEP
QNVHDPQLHQRQHQHQHQHQHHLVASSAFHISRPTPPISAIITPPPLHNTSVILGEDA
FHVPRSIILPNDNFQQQQHHKLGARSASELEQLIMGCTSTDIKGESSITNSQDADWLK
YSHFWPDPDNPDHHG
>Capsicum annuum NAC69
MNKSSHQLGSISSSDLIDAKLEEHQLCGSKQCPGCGHKLEGKPD
WVGLPAGVKFDPTDQELIEHLEAKVVAKESKSHPLIDEFIPTIEGEDGICYTHPEKLP
GVTRDGLSRHFFHRPSKAYTTGTRKRRKIQTECQDLQGGETRWHKTGKTRPVMVNGKQ
RGCKKILVLYTNFGKNRKPEKTNWVMHQYHLGQHEEEKEGELVVSKIFYQTQPRQCNW
SNTTGSAGGGGEANSDVNSRRDSGSRSCSSSKDINNNFPSSHRDELSAAVCAAMSNYT
TMDIQQFKPEHFSFLPFRKTFDHEAGIVVGEGSIAREGGPAAAAPDERDMGEPQNPHD
PKLHQHQHQHHLVSTSAFHISRPTPPISAIITPSPLHNTSVILGEDAFHVPRSIILPN
DNFQQQQHHKLGGRSASELEQLIMGCTSTDIKGESSITNSQDADWLKYSHFWPDPDNP
DHHG
>Nicotiana tabacum NAC69
MSKSSHQLGSISSSDLIDAKLEEHQLCGSKQCPGCGHKLEGKPD
WVGLPAGVKFDPTDQELIEHLEAKVLAKESKSHPLIDEFIPTIEGEDGICYTHPEKLP
GVTRDGLSRHFFHRPSKAYTTGTRKRRKIQTECQDLQAAGGETRWHKTGKTRPVMVNG
KQKGCKKILVLYTNFGKNRKPEKTNWVMHQYHLGQHEEEKEGELVVSKIFYQTQPRQC
NWSNTTTSTTAGGEASSDLNSRRDSGSGSCSSSKDINNNIPSSHRDELSAAVCAAMSS
YTTMDIQQFKPEHFSFLPFSKSFDEAGVVVGEASIAREGGSAAAAAAPVGTSDARDIH
KPHHVTHDQQLHQHQHQHQHHHQVATASFHISRPSPPISAIITPPPLHNTSIILGHDD
AFHVPRSIILPNENFQQQQQQQQQQHHKLEGRSASELEQLIMGCTSTDIKGDQSSITN
PQDADWLKYSHFWPDPDNPDHHT
>Nicotiana tomentosiformis NAC69
MSKSSHQLGSISSSDLIDAKLEEHQLCGSKQCPGCGHKLEGKPD
WVGLPAGVKFDPTDQELIEHLEAKVLAKESKSHPLIDEFIPTIEGEDGICYTHPEKLP
GVTRDGLSRHFFHRPSKAYTTGTRKRRKIQTECQDLAAAGGETRWHKTGKTRPVMVNG
KQKGCKKILVLYTNFGKNRKPEKTNWVMHQYHLGQHEEEKEGELVVSKIFYQTQPRQC
NWSNTTTSTTVGGEASSDLNSRRDSGSGSCSSSKDINNNNIPSSHRDELSAAVCAAMS
SYATMDIQQFKAEHFSFLPFRKSFDEAGIVVGEGGGSAAAAAAPVGTSDARDIHETHH
VTHDQQLHQHHHQVATASFHISRPSPPISAIITPPPLHNTSIILGHDDAFHVPRSIIL
PNENFQQQQQHHKLEGRSASELEQLIMGCTSTDIKGDQSSITNPQDADWLKYSHFWPD
PDNPDHHA
