# Supplementary material for: Transcriptome-wide and expression analysis of the NAC gene family in pepino (Solanum muricatum) during drought stress
Source: PeerJ. 2021 Mar 29;9:e10966. doi: 10.7717/peerj.10966 (PMC8015785; doi:10.7717/peerj.10966)
Supplement: Supplemental Information 4 — Protein sequences used for the construction of rootless evolutionary tree, identification of conserved domains and analysis of physicochemical properties. [file peerj-09-10966-s004.zip › Sequence used in Figure 7/SmNAC83 protein comparison results.fasta]

>Solanum muricatum NAC83
MEKSNFVKNGVLRLPPGFRFRPTDEELVVQYLKRKVFSFPLPASIIPEVEVYKSDPWDLP
GDMEQEKYFFSTKEVKYPNGNRSNRATNSGYWKATGIDKQIILRGQQQQQQLVGLKKTLV
FYRGKSPHGCRTNWIMHEYRLANDIESNNHPIQGNWVICRIFLKRRGNTKKGEVGKDSPV
VSVKMNPRDPEILTSANSELKKKTSIIFYDFMGKDNSNGVAASSSSSGITDLTTTNEESD
EHEESTSSFNSFTTFRRKK
>Solanum pennellii NAC83
MEKVNFVKNGVLRLPPGFRFRPTDEELVVQYLKRKVFSFPLPAS
IIPEVEVYKSDPWDLPGDVEQEKYFFSTKEVKYPNGNRSNRATNSGYWKATGIDKQII
LRGRQQQQQLIGLKKTLVFYRGKSPHGCRTNWIMHEYRLANLESNHHPIQGNWVICRI
FLKRRGNTKNKEENMTTHDEIRNEEIDKDSPVVLVKMSSRESETLASTNSELKKKASI
IFYDFMGRDNSNGVAASSSSSGITDLTTTNEESDDHEENTSSFNNFTTFKRKIN
>Solanum tuberosum NAC83
MEKVNFVKNGVLRLPPGFRFRPTDEELVVQYLKRKVFSFPLPAS
IIPEVEVYKSDPWDLPGDTEQEKYFFSTKEVKYPNGNRSNRATNSGYWKATGIDKQIV
LRGQQVGLKKTLVFYRGKSPHGCRTNWIMHEYRLANLESNHHPIQGNWVICRIFLKKR
GNTKNKEENMTTHDEVRNREVGKDSPLVSVKTSPRYSETLASANSEVKKKTSMIFYDF
MGRDNSNGVAASSSSSGITDLTTTNEESDDHEESTSSFNSFTTFRRKN
>Capsicum annuum NAC83
MEKVDFVKNGVLRLPPGFRFRPTDEELVVQYLKRKVFSFPLPAS
IIPEVEVYKSDPWDLPGDMEQEKYFFSTKEVKYPNGNRSNRATTSGYWKATGIDKQIV
MKGQQQQQLVGLKKTLVFYRGKSPHGCRTNWIMHEYRLANFQSNNHPTQGNWVICRIF
LKKRGTTKNEEENARNIGGAVACIAEKKKKKNALVFYDFMGRDNMNGTAATTTSSSST
TSSGITDLTTNNEESDESSCTFNTSFRRKR
>Nicotiana tabacum NAC83
MEKLSFVKNGVLRLPPGFRFRPTDEELVVQYLKRKVLSFPLPAS
IIPEVEIHKSDPWDLPGDSEQERYFFSTREVKYPNGNRSNRATNSGYWKATGIDKQIV
SCKGQQLVGLKKTLVFYRGKSPHGCRTNWIMHEYRLANLETTSIQAKNNLTQEKWVLC
RIFLKRRDSKNEEENITHEVFNSRNTRANSGNKKKPVFYDFMAREGEDLNGSVAASTS
FSGSSGITHELTTNESDDHEESSSFTTFRRKQWP
>Nicotiana tomentosiformis NAC83
MEKLSFVKNGVLRLPPGFRFRPTDEELVVQYLKRKVLSFPLPAS
IIPEVEIHKSDPWDLPGDSEQERYFFSTREVKYPNGNRSNRATNSGYWKATGIDKQIV
SCKGQQLVGLKKTLVFYRGKSPHGCRTNWIMHEYRLANLETTSIQAKNNLTQEKWVLC
RIFLKRRDSKNEEENITHEVFNNRNTRANSGNKKKPMFYDFMAREREDLNGSVAASTS
FSGSSGITHELTTNESDDHEESSSFTTFRKQWP
