# Supplementary material for: Transcriptome-wide and expression analysis of the NAC gene family in pepino (Solanum muricatum) during drought stress
Source: PeerJ. 2021 Mar 29;9:e10966. doi: 10.7717/peerj.10966 (PMC8015785; doi:10.7717/peerj.10966)
Supplement: Supplemental Information 4 — Protein sequences used for the construction of rootless evolutionary tree, identification of conserved domains and analysis of physicochemical properties. [file peerj-09-10966-s004.zip › Sequence used in Figure 7/SmNAC91 protein comparison results.fasta]

>Solanum muricatum NAC91
MTVPPVGNQVAVPPLNTLPIGYRFRPTDEELINHYLCLKINGCDEKVGVIREIDICKFEP
WDLPDLSVVESNDNEWFYFCPIDRKYQNGQRLNRATERGYWKATGKDRTIATRKGAKIGM
KKTLVYYIGRAPEGKRTNWVVHEYRATDKSLDGSHPGQGAFVLCRLFKKNELKQDENVES
SHLDEVELVSSPAVGKSPIDDELSEAVAPSPIMESDSSKSNPQKTSGGKTHDARLPIDSR
>Solanum pennellii NAC91
MTVTPVGNQVVVPPLNTLPIGYRFRPTDEELINHYLCLKINGC
HDQVGVIREIDICKFEPWDLPDLSVVESNDNEWFYFCPIDRKYQNGQRLNRATERGYW
KATGKDRNIATRKGAKIGMKKTLVYYNGRAPEGKRTNWVIHEYRATDKSLDGSRPGQG
AFVLCRLFKKNELKQDENVESSHFDEVEHLVSSPAVGISPTDDGLSALALSPIMESES
NKSNPPKTSGCKTHDTRLSIDSCGNSCTAGDGEDLMVDITSGQPDLQIEELLGLFRDP
SPEPIDWSPLHSQSQVEFGSSISHGTMSNEINCDQKDVQCQNGINDLNTNEFLNSILV
SSDEFSYEDSEKELRSMWFASNSINTITTAPVTDSGTCSVLKSQVTQEPVRRDIFEPE
LLLGNCGETALMREVNSVATTVDDVFATPYVRNDHSMGNVGTDSAFGITLRTRRTQNQ
PDNSQLGSGMQGTTVRRIRYQVKLQAGRVERRMPTDSDQGGANHEGLSAVSESEKFSN
EDSSSLSAAISSDVTQDTMCKEFEGDRQMAEDLSANVKDRNGLKRAALSSFSFSFYIS
KVFAVASLLIVFLGVCGCFKLRQSASKL
>Solanum tuberosum NAC91
MTVPPVGNQVEVPPLNTLPIGYRFRPTDEELINHYLCLKINGCHNQVDVIREIDICKFEP
WDLPDLSVVESNDNEWLYFCPIDRKYQNGQRLNRATERGYWKATGKDRNIATRKGAKIGM
KKTLVYYIGRAPEGKRTNWVIHEYRATDKSLDGSHPGQGAFVLCRLFKKNELKQDENVES
SHFDEVEQLVSSPAVGKSPTNDGLSAVALSPIMESESNRSNPPKTSGGKTHDTRLSINSC
GNSCTAGDAEDLMLDITSGQSDLQIEELLGLFRDPSPEPIDWSPLHSQSQVEFGSSISHG
TMTNEISSDQKDVQCQNGINDLNTSEFLNSILVSSDELSYEDSEAELRSIWFASNSINTI
TRAPVKDSGTCSVLKSQVTQEPVRRDFFEPELLLGNYGETAVMREVNSVATTVDEAFATP
YVRNDHSMANLDFLNNGYPGEVILSAGSGGMQVDSSLNFDESNGYSNVGTDSAFGITRRT
RQVQNQPDDSQLGSGMQGTTVRRIRYQVKLQAGRVECRMPTDSDQGGADHEGLSTVSESE
KFFNEEASTPSAAICSDETQDTMCKEFKGDCQMAEDLSANVKDTNGSKRAALSSFSSSFY
ISKVLAVASLLMVFLGVLGCFKLRQSASKL
>Capsicum annuum NAC91
MAVLHEGNQLAVPPLNTLPIGYRFRPTDEELINHYLCLKINGCEEKVGVIREVDICKFEP
WDLPDLSLVESNDNEWFYFCPIDRKYQNGQRLNRATERGYWKATGKDRTIATRKGAKIGM
KKTLVYYIGRAPEGKRTNWVVHEYRATDKSLDGSHPGQGAFVLCRLFKKNELKQDENVES
SHLDEVELVSSPAVGKSPIDDELSEAVAPSPIMESDSSKSNPQKTSGGKTHDARLPIDSR
GNSCTAGDTEDPMLDITSVAPDPELEELLDIFFEHSPEPLDWNFFSPLHSPPLHSQLQVD
FGSSDLHGPVTNEISCDQKDAQCQNGLNALNTNEFFNSILVSSDEISYEDPGLELRSDLF
ASNNINIITREPVKDSGTSSQSKSEVTQEPVRTDLFEPELLLGNSGETAVMREVNSVAPA
VEQAFATPYVCNDHSTGNLNVLKNGHPGEVFLSAGSGGMQVHSSLNLDESNSYSNVGTDS
GFGIIRRTRQMQNQPDDGQLGSGTQGSTGRRIRYQLKLQAGRIECRMPTDSDQGGANHEG
LLTAYESEKISTEDSSTAPAISGDETQDTVSKEFKGDGLMAEDLNGKVKDTDDFPICEDSKIGAMCLFSLNFYISKVLMVVSVLIVFLGVLGCFRLR
>Nicotiana tabacum NAC62
MAVLPGDNVIAVPPLNTLPVGYRFRPTDEELVNHYLRLKINGADSEVSVI
REVDICKLEPWDLPDMSVVESNDNEWFFFCPKDRKYQNGQRLNRATERGYWKATGKDRNI
VTKKGAKIGMKKTLVYYIGRAPEGKRTHWVIHEYRATDKSLDGSHPGQGAFVLCRLFRKN
DLKQDEHVESSNLDDAELNATVAKSPTEGDLSEAATPLAVIQPLSDSDKSYAAKLPKGEM
YGKQLPIESHSNSCIADDTEDQMLDITSIPPDMELEKALGNFCDPSMQPFDWKIFSPLHS
QLQVELGSSYLQNPMNNGIGAYQKDVQFQYGTNAFDINEFLDSVIINSDEFSCEDSGQEL
VAQFCSVPGAPIKDSGSCSESEAEVTQRLVEPDFFEPEVLLGNFDREIAVKREVNSIGAT
VQEACGSAPYVSNDHAMGNLDFFQHSYPGQNVYPAGYGAIQVPNFPSVEQSGGYSNVVSS
DSGSGTGIKLRPRQMQNQSDDRQFRTQGTANRRIRLQMKLQVGRVESRSHTDSSQGPESR
LAVTEAEKDSDEHSSSTSDETRDTTCGEYGVSGEADDLSTPVKDACDSPVQDIVDVSLRT
NTKLSSSSRLYMSMVLVVASLLVVFIGVWECFRVRV
>Nicotiana tomentosiformis NAC62
MAVLPGDNVIAVPPLNTLPVGYRFRPTDEELVNHYLRLKINGADSEVSVI
REVDICKLEPWDLPDMSVVESNDNEWFFFCPKDRKYQNGQRLNRATERGYWKATGKDRNI
VTKKGAKIGMKKTLVYYIGRAPEGKRTHWVIHEYRATDKSLDGSHPGQGAFVLCRLFRKN
DLKQDEHVESSNLDDAELNATVAKSPTEGDLSEAATPLAVIQPLSDSDKSYAAKLPKGEM
YGKQLPIESHSNSCIADDTEDQMLDITSIPPDMELEKALGNFCDPSMQPFDWKIFSPLHS
QLQVELGSSYLQNPMNNGIGAYQKDVQFQYGTNAFDINEFLDSVIINSDEFSCEDSGQEL
VAQFCSVPGAPIKDSGSCSESEAEVTQRLVEPDFFEPEVLLGNFDREIAVKREVNSIGAT
VQEACGSAPYVSNDHAMGNLDFFQHSYPGQNVYPAGYGAIQVPNFPSVEQSGGYSNVVSS
DSGSGTGIKLRPRQMQNQSDDRQFRTQGTANRRIRLQMKLQVGRVESRSHTDSSQGPESR
LAVTEAEKDSDEHSSSTSDETRDTTCGEYGVSGEADDLSTPVKDACDSPVQDIVDVSLRT
NTKLSSSSRLYMSMVLVVVSLLVVFIGVWECFRVRV
